# Supplementary material for: Fisher–Shannon Analysis of Sentinel 1 Time Series from 2015 to 2023: Revealing the Impact of Toumeyella Parvicornis Infection in a Pilot Site of Central Italy
Source: Entropy (Basel). 2025 Jul 3;27(7):721. doi: 10.3390/e27070721 (PMC12294176; doi:10.3390/e27070721)
Supplement: Supplementary file 1 [file entropy-27-00721-s001.zip]

Archive with 1 entries (1 files):
- entropy-3664514-supplementary.pdf
